# Supplementary material for: Curcumin and Capsaicin-Loaded Ag-Modified Mesoporous Silica Carriers: A New Alternative in Skin Treatment
Source: Nanomaterials (Basel). 2022 Sep 5;12(17):3075. doi: 10.3390/nano12173075 (PMC9458240; doi:10.3390/nano12173075)
Supplement: Supplementary file 1 [file nanomaterials-12-03075-s001.zip]

Archive with 1 entries (1 files):
- nanomaterials-1857836-supplementary.pdf
